# Supplementary material for: The Inhibitory Potential of Ferulic Acid Derivatives against the SARS-CoV-2 Main Protease: Molecular Docking, Molecular Dynamics, and ADMET Evaluation
Source: Biomedicines. 2022 Jul 25;10(8):1787. doi: 10.3390/biomedicines10081787 (PMC9329733; doi:10.3390/biomedicines10081787)
Supplement: Supplementary file 1 [file biomedicines-10-01787-s001.zip]

Archive with 1 entries (1 files):
- biomedicines-1796204-supplementary.pdf
